# Supplementary material for: Integrated Metabolomics and Lipidomics Analysis Reveals Lipid Metabolic Disorder in NCM460 Cells Caused by Aflatoxin B1 and Aflatoxin M1 Alone and in Combination
Source: Toxins (Basel). 2023 Mar 31;15(4):255. doi: 10.3390/toxins15040255 (PMC10146203; doi:10.3390/toxins15040255)
Supplement: Supplementary file 1 [file toxins-15-00255-s001.zip]

Archive with 1 entries (1 files):
- toxins-2256265-supplementary.pdf
